# Supplementary material for: Characterization and Safety Profile of a New Combined Advanced Therapeutic Medical Product Platelet Lysate-Based Fibrin Hydrogel for Mesenchymal Stromal Cell Local Delivery in Regenerative Medicine
Source: Int J Mol Sci. 2023 Jan 22;24(3):2206. doi: 10.3390/ijms24032206 (PMC9916739; doi:10.3390/ijms24032206)
Supplement: Supplementary file 1 [file ijms-24-02206-s001.zip]

Archive with 1 entries (1 files):
- ijms-2144430-supplementary.pdf
